# Supplementary material for: COVID-19 Immunisation, Willingness to Be Vaccinated and Vaccination Strategies to Improve Vaccine Uptake in Australia
Source: Vaccines (Basel). 2021 Dec 11;9(12):1467. doi: 10.3390/vaccines9121467 (PMC8704895; doi:10.3390/vaccines9121467)
Supplement: Supplementary file 1 [file vaccines-09-01467-s001.zip]

Archive with 1 entries (1 files):
- vaccines-1458846-supplementary.pdf
